# Supplementary material for: Triggers and Coping Strategies for Fear of Cancer Recurrence in Cancer Survivors: A Qualitative Study
Source: Curr Oncol. 2022 Dec 3;29(12):9501–10. doi: 10.3390/curroncol29120746 (PMC9776860; doi:10.3390/curroncol29120746)
Supplement: Supplementary file 1 [file curroncol-29-00746-s001.zip]

Archive with 1 entries (1 files):
- curroncol-2031810-supplementary.pdf
